# Supplementary material for: The role of 25-hydroxyvitamin-D3 and vitamin D receptor gene in human periodontal ligament fibroblasts as response to orthodontic compressive strain: an in vitro study
Source: BMC Oral Health. 2021 Aug 6;21:386. doi: 10.1186/s12903-021-01740-8 (PMC8344219; doi:10.1186/s12903-021-01740-8)
Supplement: Supplementary file 1 — Additional file 1. Studied target genes and reference genes. [file 12903_2021_1740_MOESM1_ESM.xlsx]

## Sheet: Sheet1
The role of 25-Hydroxyvitamin-D3 and Vitamin D Receptor gene in Human Periodontal Ligament Fibroblasts as Response to Orthodontic Compressive Strain: an in vitro study
Erika Calvano Küchler, Agnes Schroeder, Vinicius Broska Teodoro, Ute Nazet, Rafaela Scariot, Gerrit Spanier, Peter Proff, Christian Kirschneck
Supplementary table 1. Studied target genes and reference genes
Gene symbol	Gene Name	5´-forward primer-3´	5´-reverse primer-3´
RANKL	Receptor activator of nuclear factor-κB ligand	AACAACACTTAGAAGCCACCAAAG	TCTATAAATGCAGTGAGTGCCATC
OPG	Osteoprotegerin	TGTCTTTGGTCTCCTGCTAACTC	CCTGAAGAATGCCTCCTCACAC
COX-2	Cyclooxygenase-2	GAGCAGGCAGATGAAATACCAGTC	TGTCACCATAGAGTGCTTCCAAC
IL-6	Interleukin-6	TGGCAGAAAACAACCTGAACC	CCTCAAACTCCAAAAGACCAGTG
VDR	Vitamin D receptor	TAAGACCTACGACCCCA	CTGGGAGTGTGTCTGGAGTTG
DHCR7	7-dehydrocholesterol reductase	CTATGCCGTCTCCACCTTCG	CCGAGGGTTAAACTCGATGCC
SEC23A	Sec23 homolog A	TCAAAAGTCAACCCTTCACAGAC	CACTTCAAGCAGCACTGGAC
AMDHD1	Amidohydrolase domain containing 1	GACATCGGCATCTCGGCTAC	TCCCCATTTCTGCCAAGTTCC
CYP2R1	Vitamin D 25-hydroxylase	AGCGATTTCTGGACAGCAGTG	TTCCATCCGAGCCAAGTGTTC
CYP27B1	Hydroxyvitamin D-1-α hydroxylase	AGTTGCTATTGGCGGGAGTG	GAGTGCTGTCTGGACTTCGG
RPL22	Ribossomal protein L22	TGATTGCACCCACCCTGTAG	GGTTCCCAGCTTTTCCGTTC
PPIB	Peptidylprolyl isomerase B	TTCCATCGTGTAATCAAGGACTTC	GCTCACCGTAGATGCTCTTTC
